# Supplementary material for: Melatonergic Regulation of Polyethism and Circadian Foraging in Apis mellifera
Source: Int J Mol Sci. 2025 Dec 19;27(1):35. doi: 10.3390/ijms27010035 (PMC12786324; doi:10.3390/ijms27010035)
Supplement: Supplementary file 1 [file ijms-27-00035-s001.zip]

Archive with 1 entries (1 files):
- ijms-4005473-supplementary.pdf
